# Supplementary material for: A Multistep DNA-Based Methodology for Accurate Authentication of Sturgeon Species
Source: Foods. 2022 Mar 29;11(7):1007. doi: 10.3390/foods11071007 (PMC8998085; doi:10.3390/foods11071007)
Supplement: Supplementary file 1 [file foods-11-01007-s001.zip]

Archive with 1 entries (1 files):
- foods-1648719-supplementary.pdf
